# Supplementary material for: Sustainability Recommendations and Practices in School Feeding: A Systematic Review
Source: Foods. 2022 Jan 10;11(2):176. doi: 10.3390/foods11020176 (PMC8775006; doi:10.3390/foods11020176)
Supplement: Supplementary file 1 [file foods-11-00176-s001.zip]

Archive with 1 entries (1 files):
- foods-1523761-supplementary.pdf
